# Supplementary material for: Association of Folic Acid Supplementation in Early Pregnancy with Risk of Gestational Diabetes Mellitus: A Longitudinal Study
Source: Nutrients. 2022 Sep 29;14(19):4061. doi: 10.3390/nu14194061 (PMC9571572; doi:10.3390/nu14194061)
Supplement: Supplementary file 1 [file nutrients-14-04061-s001.zip]

Archive with 1 entries (1 files):
- nutrients-1879566-supplementary.pdf
